# Supplementary material for: Valorization Potential of a Novel Bacterial Strain, Bacillus altitudinis RSP75, towards Lignocellulose Bioconversion: An Assessment of Symbiotic Bacteria from the Stored Grain Pest, Tribolium castaneum
Source: Microorganisms. 2021 Sep 14;9(9):1952. doi: 10.3390/microorganisms9091952 (PMC8468446; doi:10.3390/microorganisms9091952)
Supplement: Supplementary file 1 [file microorganisms-09-01952-s001.zip]

Archive with 1 entries (1 files):
- microorganisms-1358777-supplementary.pdf
